# Supplementary material for: Rapid metabolic reprogramming mediated by the AMP-activated protein kinase during the lytic cycle of Toxoplasma gondii
Source: Nat Commun. 2023 Jan 26;14:422. doi: 10.1038/s41467-023-36084-0 (PMC9880002; doi:10.1038/s41467-023-36084-0)
Supplement: Supplementary file 3 — Supplementary Dataset 1 [file 41467_2023_36084_MOESM3_ESM.xls]

## Sheet: Sheet1
Supplementary data 1. Toxoplasma proteins co-precipitated with each of the AMPK subunit
		AMPKα-TY		AMPKβ-TY		AMPKγ-HA
Gene ID	Description	Unique peptides-Exp	Unique peptides-control	Unique peptides-Exp	Unique peptides-control	Unique peptides-Exp	Unique peptides-control
TGGT1_239870	AMPKγ	49	0	65	0	25	0
TGGT1_233905	AMPKα	49	0	28	0	14	0
TGGT1_256770	putative eukaryotic translation initiation factor 4A isoform 3	17	4	5	2	1	0
TGGT1_278870	myosin F	16	4	12	1	1	0
TGGT1_228170	inner membrane complex protein IMC2A	15	1	6	2	2	1
TGGT1_235020	putative COPI protein	12	1	8	0	1	0
TGGT1_268960	AMPKβ	11	0	80	0	6	0
TGGT1_266640	Acetyl-coenzyme A synthetase	11	2	7	0	6	3
TGGT1_247470	putative nucleolar protein	11	4	4	2	1	0
TGGT1_253430	putative asparagine synthetase	10	4	18	9	10	5
TGGT1_269980	putative preprotein translocase Sec61	10	5	6	3	5	2
TGGT1_263070	CMGC kinase CK2 family	10	4	6	1	2	1
TGGT1_289830	putative eukaryotic initiation factor-3 delta subunit	10	3	4	2	1	0
TGGT1_268200	RNA recognition motif-containing protein	9	4	8	2	4	2
TGGT1_229950	putative 26S proteasome regulatory subunit 6b	9	4	3	0	2	0
TGGT1_292920	putative heat shock protein 75	9	2	6	2	1	0
TGGT1_232130	hypothetical protein	8	4	7	3	4	2
TGGT1_313140	isocitrate dehydrogenase	8	2	6	2	2	1
TGGT1_310700	serine/threonine phosophatase PP1	8	2	3	0	2	0
TGGT1_290660	RNA recognition motif-containing protein	7	0	3	1	6	3
TGGT1_226910	Amylo-alpha-1 6-glucosidase	7	2	42	0	2	1
TGGT1_263130	putative citrate synthase	7	1	8	1	2	1
TGGT1_227960	PCI domain-containing protein	7	1	2	0	2	1
TGGT1_216590	HEAT repeat-containing protein	7	1	1	0	2	1
TGGT1_260820	IMC sub-compartment protein ISP1	6	3	1	0	6	3
TGGT1_267080	putative 26S protease regulatory subunit 4	6	0	3	1	4	0
TGGT1_217820	PCI domain-containing protein	5	2	2	0	5	2
TGGT1_310150	AMP-binding enzyme domain-containing protein	5	0	1	0	3	0
TGGT1_246580	hypothetical protein	5	1	2	1	2	0
TGGT1_255420	hypothetical protein	5	2	1	0	2	1
TGGT1_262040	SAC3/GANP family protein	5	0	1	0	2	1
TGGT1_295360	hypothetical protein	5	1	2	0	1	0
TGGT1_277500	putative 26S proteasome regulatory subunit 7	5	0	1	0	1	0
TGGT1_297810	hypothetical protein	4	2	2	0	5	2
TGGT1_263870	glutamate-tRNA ligase	4	0	5	0	3	1
TGGT1_243960	nuclear transport factor 2 (ntf2) domain-containing protein	4	0	2	0	2	0
TGGT1_283850	peptidyl-prolyl cis-trans isomerase	4	2	2	0	1	0
TGGT1_286270	hypothetical protein	3	0	11	0	12	0
TGGT1_320020	transporter major facilitator family protein	3	1	3	1	2	1
TGGT1_243800	putative long-chain fatty acid CoA ligase	3	1	2	0	2	0
TGGT1_233110	IMP dehydrogenasa	3	0	1	0	1	0
TGGT1_289600	heat shock protein HSP29	2	1	14	0	2	1
TGGT1_202390	S15 sporozoite-expressed protein	2	1	2	0	2	1
TGGT1_209720	hypothetical protein	2	1	2	1	2	0
TGGT1_226430	reticulon protein	2	1	1	0	2	1
TGGT1_300060	signal peptidase subunit protein	2	1	1	0	2	1
TGGT1_213670	hypothetical protein	2	1	5	0	1	0
TGGT1_312200	serine/threonine protein phosphatase	2	0	3	0	1	0
TGGT1_313230	eukaryotic initiation factor-2 alpha subunit	2	0	3	0	1	0
TGGT1_245450	hypothetical protein	2	1	2	0	1	0
TGGT1_286630	redoxin domain-containing protein	2	1	2	0	1	0
TGGT1_202490	AP2 domain transcription factor AP2VIIa-7	2	1	1	0	1	0
TGGT1_222380	importin-beta N-terminal domain-containing protein	2	0	1	0	1	0
TGGT1_223960	ubiquitin interaction motif family protein	2	0	1	0	1	0
TGGT1_261440	ARM repeats containing protein	2	0	1	0	1	0
TGGT1_310640	phosphorylase family protein	1	0	4	1	3	1
TGGT1_202770	RNA recognition motif-containing protein	1	0	1	0	2	1
TGGT1_208560	carrier superfamily protein	1	0	2	0	1	0
TGGT1_237010	hypothetical protein	1	0	1	0	1	0
TGGT1_246940	hypothetical protein	1	0	1	0	1	0
TGGT1_247790	VRR-NUC domain-containing protein	1	0	1	0	1	0
TGGT1_285980A	glucosephosphate-mutase GPM1	1	0	1	0	1	0
TGGT1_309140	transducin beta-like protein TBL1	1	0	1	0	1	0
TGGT1_290950	putative clathrin heavy chain	41	8	31	6	0	0
TGGT1_286720	heat shock protein HSP28	2	1	20	0	0	0
TGGT1_287500	putative T complex chaperonin	17	8	18	6	0	0
TGGT1_230420	sarco/endoplasmic reticulum Ca2+-ATPase	15	4	16	2	0	0
TGGT1_257990	putative heat shock protein 101	9	3	16	0	0	0
TGGT1_310670	putative glycogen phosphorylase 1	10	3	15	1	0	0
TGGT1_288500	FAD Malate-dehydrogenase (MDH-FAD)	17	6	14	7	0	0
TGGT1_239820	D-3-phosphoglycerate dehydrogenase	21	10	13	5	0	0
TGGT1_214260	putative alpha-glucan water dikinase 1	1	0	11	0	0	0
TGGT1_230940	hypothetical protein	4	0	11	4	0	0
TGGT1_231410	hypothetical protein	9	4	11	5	0	0
TGGT1_262380	putative elongation factor Tu	10	4	11	4	0	0
TGGT1_274060	2-oxoglutarate/malate translocase OMT	9	3	11	0	0	0
TGGT1_278830	glucose-6-phosphate 1-dehydrogenase	10	3	11	1	0	0
TGGT1_201680	putative eukaryotic initiation factor-3 subunit 10	27	7	9	3	0	0
TGGT1_240060	hypothetical protein	12	1	9	3	0	0
TGGT1_288830	NADH dehydrogenase (NDH2-II)	8	0	9	0	0	0
TGGT1_209150	non-proton pumping type-II NADH dehydrogenase I	2	1	8	0	0	0
TGGT1_223920	rhoptry neck protein RON3	13	1	8	4	0	0
TGGT1_230350	hypothetical protein	5	0	8	4	0	0
TGGT1_243710	t-complex protein beta subunit	16	3	8	1	0	0
TGGT1_280600	putative histidyl-tRNA synthetase (HisRS)	7	1	8	1	0	0
TGGT1_312600	heat shock protein HSP21	3	1	8	0	0	0
TGGT1_276140	ADP ribosylation factor ARF1	8	4	7	3	0	0
TGGT1_300260	threonyl-tRNA synthetase family protein	10	4	7	1	0	0
TGGT1_311310	protein phosphatase 2B catalytic subunit calcineurin family phosphatse superfamily protein	7	1	7	2	0	0
TGGT1_312050	putative small GTPase Rab2	4	1	7	0	0	0
TGGT1_315220	rhoptry protein ROP14	2	1	7	1	0	0
TGGT1_216670	FUSE-binding protein 2 / KH-type splicing regulatory protein	13	5	6	2	0	0
TGGT1_217890	putative alkyl hydroperoxide reductase/ Thiol specific antioxidant/ Mal allergen	8	4	6	0	0	0
TGGT1_224850	putative polyadenylate binding protein	12	6	6	2	0	0
TGGT1_226250	DEAD (Asp-Glu-Ala-Asp) box polypeptide DDX3X	14	7	6	1	0	0
TGGT1_234420	ATPase AAA family protein	8	3	6	0	0	0
TGGT1_258870A	hypothetical protein	4	1	6	2	0	0
TGGT1_262920	trypsin domain-containing protein	8	1	6	0	0	0
TGGT1_278660	putative P-type ATPase4	7	2	6	1	0	0
TGGT1_208790	putative MC family transporter	6	1	5	0	0	0
TGGT1_231480	putative GCN1	4	1	5	1	0	0
TGGT1_240650	putative coatomer protein complex subunit alpha	17	1	5	0	0	0
TGGT1_273370	putative coatomer gamma 2-subunit protein	6	3	5	0	0	0
TGGT1_284540	ATP synthase F1 delta subunit protein	5	1	5	0	0	0
TGGT1_290200	NAD/NADP octopine/nopaline dehydrogenase alpha-helical domain-containing protein	11	5	5	2	0	0
TGGT1_306330	phospholipase	3	0	5	1	0	0
TGGT1_313400	DnaJ domain-containing protein	1	0	5	0	0	0
TGGT1_214790	glycoprotein	2	0	4	1	0	0
TGGT1_219800	putative vacuolar ATP synthase subunit b	11	3	4	0	0	0
TGGT1_220100	phosphoribosylpyrophosphate synthetase	2	1	4	0	0	0
TGGT1_221510	hypothetical protein	2	0	4	2	0	0
TGGT1_226580	hypothetical protein	4	2	4	1	0	0
TGGT1_228190	putative eukaryotic initiation factor-3 subunit 5	8	2	4	2	0	0
TGGT1_247770	hypothetical protein	2	1	4	0	0	0
TGGT1_260260	ribosomal protein RPP1	3	1	4	2	0	0
TGGT1_260440	nuclear factor NF3	8	1	4	1	0	0
TGGT1_266990	beta-COP	6	2	4	0	0	0
TGGT1_300310	26S proteasome regulatory subunit S6a family AAA ATpase	8	2	4	0	0	0
TGGT1_306030	glutathione s-transferase n-terminal domain containing protein	5	1	4	0	0	0
TGGT1_310010	rhoptry neck protein RON1	5	2	4	1	0	0
TGGT1_310080	AMP-binding enzyme domain-containing protein	6	2	4	1	0	0
TGGT1_313010	DEAD (Asp-Glu-Ala-Asp) box polypeptide DDX6	8	4	4	1	0	0
TGGT1_318510	putative N-ethylmaleimide-sensitive fusion protein	4	2	4	0	0	0
TGGT1_205510	putative nucleolar protein 5	7	2	3	1	0	0
TGGT1_212250	XPG N-terminal domain-containing protein	7	0	3	0	0	0
TGGT1_215590	flavoprotein subunit of succinate dehydrogenase	4	2	3	1	0	0
TGGT1_217460	glutaminyl-tRNA synthetase (GlnRS)	9	2	3	1	0	0
TGGT1_218540	putative peptidase S15	3	1	3	0	0	0
TGGT1_223040	hypothetical protein	10	4	3	1	0	0
TGGT1_223390	putative activating signal cointegrator 1 complex subunit 3 family 1 ASCC3L1	16	4	3	0	0	0
TGGT1_231080	ribosomal protein RPL38	5	2	3	1	0	0
TGGT1_232250	catalase	2	0	3	1	0	0
TGGT1_235160	hypothetical protein	6	1	3	0	0	0
TGGT1_235930	domain K- type RNA binding proteins family protein	7	3	3	0	0	0
TGGT1_251500	putative eukaryotic initiation factor-3 subunit 3	11	1	3	1	0	0
TGGT1_252290	putative importin alpha	7	2	3	0	0	0
TGGT1_255660	EF hand domain-containing protein	1	0	3	0	0	0
TGGT1_256970	putative vacuolar ATP synthase subunit A	14	5	3	1	0	0
TGGT1_259630	hypothetical protein	2	1	3	0	0	0
TGGT1_261450	hypothetical protein	1	0	3	1	0	0
TGGT1_263080	hypothetical protein	6	1	3	1	0	0
TGGT1_269885A	rhoptry metalloprotease toxolysin TLN1	9	3	3	0	0	0
TGGT1_282180	hypothetical protein	3	0	3	0	0	0
TGGT1_284190	pyruvate carboxylase	4	0	3	0	0	0
TGGT1_314970	root hair defective 3 gtp-binding protein (rhd3) protein	2	1	3	0	0	0
TGGT1_320480	Rab11b	2	0	3	0	0	0
TGGT1_200360	hypothetical protein	4	2	2	0	0	0
TGGT1_204130	perforin-like protein PLP1	4	2	2	1	0	0
TGGT1_204340	hypothetical protein	4	0	2	0	0	0
TGGT1_207640	isoleucyl-tRNA synthetase family protein	8	2	2	0	0	0
TGGT1_209260	putative cytochrome c oxidase subunit	7	3	2	0	0	0
TGGT1_209890	hypothetical protein	2	1	2	0	0	0
TGGT1_215260	carbamoylphosphate synthetase	2	0	2	0	0	0
TGGT1_218280	putative eukaryotic porin	3	0	2	0	0	0
TGGT1_218940	hypothetical protein	2	1	2	0	0	0
TGGT1_219630	flavodoxin domain-containing protein	3	0	2	0	0	0
TGGT1_222220	alveolin domain containing intermediate filament IMC7	5	2	2	0	0	0
TGGT1_223910	acyltransferase domain-containing protein	1	0	2	0	0	0
TGGT1_224060	putative thioredoxin	5	1	2	0	0	0
TGGT1_229030	hypothetical protein	1	0	2	1	0	0
TGGT1_231130	hypothetical protein	3	0	2	0	0	0
TGGT1_231910	ATP synthase F1 gamma subunit	4	1	2	0	0	0
TGGT1_235970	putative eukaryotic initiation factor-2 gamma	4	1	2	1	0	0
TGGT1_240860	acyltransferase domain-containing protein	3	0	2	0	0	0
TGGT1_245490	microneme protein MIC8	4	0	2	0	0	0
TGGT1_247520	hypothetical protein	2	1	2	1	0	0
TGGT1_249530	putative exportin 1	4	2	2	0	0	0
TGGT1_249630	glutathione S-transferase N-terminal domain-containing protein	2	1	2	1	0	0
TGGT1_260180	hypothetical protein	4	0	2	1	0	0
TGGT1_260630	DnaJ family Sec63 protein	4	1	2	1	0	0
TGGT1_262730	rhoptry protein ROP16	4	0	2	0	0	0
TGGT1_264040	hypothetical protein	4	2	2	1	0	0
TGGT1_271350	bifunctional protein FolC subfamily protein	1	0	2	0	0	0
TGGT1_277000	putative transport protein Sec24	6	1	2	1	0	0
TGGT1_289330	ubiquitin carboxyl-terminal hydrolase family 2 protein	3	0	2	0	0	0
TGGT1_292220	PCI domain-containing protein	2	0	2	1	0	0
TGGT1_293570	putative translocation protein sec62	3	0	2	0	0	0
TGGT1_297500	T-complex protein 1 eta subunit	6	3	2	1	0	0
TGGT1_299110	cleft lip and palate transmembrane protein 1 (clptm1) protein	3	1	2	1	0	0
TGGT1_305290	putative vacuolar atp synthase subunit e	3	1	2	0	0	0
TGGT1_308890	transcription elongation factor SPT6	1	0	2	0	0	0
TGGT1_311290	protein tyrosine phosphatase family protein ptpla protein	5	1	2	0	0	0
TGGT1_313410	proteasome 26S regulatory subunit	4	0	2	0	0	0
TGGT1_314820	putative atp synthase F1 epsilon subunit	2	0	2	1	0	0
TGGT1_315690	DnaJ domain-containing protein	1	0	2	0	0	0
TGGT1_318440	helicase associated domain (ha2) protein	11	0	2	1	0	0
TGGT1_319920	2-oxo acid dehydrogenases acyltransferase (catalytic domain) domain-containing protein	8	1	2	0	0	0
TGGT1_320140	putative ubiquinol-cytochrome c reductase hinge protein	2	0	2	0	0	0
TGGT1_410360	putative transmembrane protein	2	1	2	1	0	0
TGGT1_202530	aspartate-tRNA ligase	2	1	1	0	0	0
TGGT1_203990	rhoptry protein ROP12	3	0	1	0	0	0
TGGT1_205010	putative U2 small nuclear ribonucleoprotein family protein	4	0	1	0	0	0
TGGT1_205380	fructose-bisphospatase I	4	2	1	0	0	0
TGGT1_207060	ribonucleoside-diphosphate reductase small subunit	1	0	1	0	0	0
TGGT1_207460B	Rab5B protein	1	0	1	0	0	0
TGGT1_208440	hypothetical protein	2	1	1	0	0	0
TGGT1_214840	AP2 domain transcription factor AP2X-7	1	0	1	0	0	0
TGGT1_214930	hypothetical protein	2	1	1	0	0	0
TGGT1_217540	RNA recognition motif-containing protein	4	0	1	0	0	0
TGGT1_217680	hypothetical protein	3	0	1	0	0	0
TGGT1_218560	acetyl-coA carboxylase ACC2	1	0	1	0	0	0
TGGT1_218820	alba 2	4	0	1	0	0	0
TGGT1_219280	actin like protein ALP1	1	0	1	0	0	0
TGGT1_220260	hypothetical protein	1	0	1	0	0	0
TGGT1_221210	cyclophilin	1	0	1	0	0	0
TGGT1_221320	acetyl-CoA carboxylase ACC1	1	0	1	0	0	0
TGGT1_221522	adaptor complexes medium subunit family protein	3	1	1	0	0	0
TGGT1_222660	leucine rich repeat-containing protein	2	0	1	0	0	0
TGGT1_223410	putative eukaryotic initiation factor-4E	3	1	1	0	0	0
TGGT1_223485	hypothetical protein	1	0	1	0	0	0
TGGT1_225160	hypothetical protein	1	0	1	0	0	0
TGGT1_225930	triose-phosphate isomerase TPI-I	1	0	1	0	0	0
TGGT1_226380	hypothetical protein	2	0	1	0	0	0
TGGT1_226500	hypothetical protein	1	0	1	0	0	0
TGGT1_227910	hypothetical protein	2	0	1	0	0	0
TGGT1_228210	26S proteasome regulatory subunit	5	1	1	0	0	0
TGGT1_229920	hypothetical protein	5	2	1	0	0	0
TGGT1_230180	hypothetical protein	3	0	1	0	0	0
TGGT1_230430	putative vesicle-associated membrane protein	2	0	1	0	0	0
TGGT1_230450	bifunctional GMP synthase/glutamine amidotransferase protein	9	0	1	0	0	0
TGGT1_231350	glucosamine-fructose-6-phosphate aminotransferase	1	0	1	0	0	0
TGGT1_231940	ThiF family protein	1	0	1	0	0	0
TGGT1_232370	CW-type Zinc Finger protein	1	0	1	0	0	0
TGGT1_238180	putative 26s proteasome regulatory complex subunit	2	0	1	0	0	0
TGGT1_240810	hypothetical protein	1	0	1	0	0	0
TGGT1_242380	fatty acid elongase	1	0	1	0	0	0
TGGT1_242660	putative vacuolar sorting protein 35	4	1	1	0	0	0
TGGT1_244200	putative 2-oxoglutarate dehydrogenase e1 component mitochondrial precursor	8	3	1	0	0	0
TGGT1_244370	putative TDC1	2	0	1	0	0	0
TGGT1_245470	mitotic checkpoint protein BUB3 family protein	2	0	1	0	0	0
TGGT1_247195	microneme protein MIC15	1	0	1	0	0	0
TGGT1_247410	hypothetical protein	2	0	1	0	0	0
TGGT1_249180	bifunctional dihydrofolate reductase-thymidylate synthase	1	0	1	0	0	0
TGGT1_250830	SAC3/GANP family protein	4	1	1	0	0	0
TGGT1_255190	myosin C	10	3	1	0	0	0
TGGT1_256980	glycerol-3-phosphate-acyltransferase	1	0	1	0	0	0
TGGT1_261210	putative 26s proteasome subunit p55	3	0	1	0	0	0
TGGT1_261480	phosphatidyl serine synthase	1	0	1	0	0	0
TGGT1_263730	FAD-dependent glycerol-3-phosphate dehydrogenase	1	0	1	0	0	0
TGGT1_263990	hypothetical protein	3	0	1	0	0	0
TGGT1_264440	signal recognition particle receptor beta subunit protein	5	0	1	0	0	0
TGGT1_267620	multi-pass transmembrane protein	1	0	1	0	0	0
TGGT1_269650	FFD and TFG box motifs protein	4	2	1	0	0	0
TGGT1_269840	proteasome regulatory subunit	2	1	1	0	0	0
TGGT1_269885B	rhoptry metalloprotease toxolysin TLN1	3	0	1	0	0	0
TGGT1_270360	hypothetical protein	1	0	1	0	0	0
TGGT1_273870	SWI2/SNF2 ISWI-like (AT hook)	2	0	1	0	0	0
TGGT1_275802	SRP72 RNA-binding domain-containing protein	2	0	1	0	0	0
TGGT1_280370	hypothetical protein	7	0	1	0	0	0
TGGT1_280490	U-box domain-containing protein	1	0	1	0	0	0
TGGT1_280610	signal recognition particle receptor alpha subunit	2	1	1	0	0	0
TGGT1_285180	hypothetical protein	4	0	1	0	0	0
TGGT1_286080	elongation factor 2 family protein	9	1	1	0	0	0
TGGT1_288750	ubiquinol-cytochrome c reductase	7	2	1	0	0	0
TGGT1_288860	RuvB family 2 protein	2	0	1	0	0	0
TGGT1_288940	hypothetical protein	1	0	1	0	0	0
TGGT1_289300	methionyl-tRNA synthetase	5	2	1	0	0	0
TGGT1_290005	putative proteasome subunit beta type 1	1	0	1	0	0	0
TGGT1_290030	hypothetical protein	6	2	1	0	0	0
TGGT1_290600	succinyl-CoA-synthetase alpha SCSA	1	0	1	0	0	0
TGGT1_290710	hypothetical protein	4	2	1	0	0	0
TGGT1_290940	EMP/nonaspanin domain family protein	2	0	1	0	0	0
TGGT1_291850	ribosomal protein RPS30	2	0	1	0	0	0
TGGT1_293470	hypothetical protein	1	0	1	0	0	0
TGGT1_293590	putative 3-oxoacyl-acyl-carrier protein synthase I/II	1	0	1	0	0	0
TGGT1_297720	trehalose-phosphatase	4	0	1	0	0	0
TGGT1_308000	Gpi16 subunit GPI transamidase component protein	1	0	1	0	0	0
TGGT1_311400	WD domain G-beta repeat-containing protein	6	0	1	0	0	0
TGGT1_312100	plasma membrane-type Ca(2+)-ATPase A1 PMCAA1	1	0	1	0	0	0
TGGT1_312110	apicoplast-associated thioredoxin family protein Atrx1	6	2	1	0	0	0
TGGT1_313370	hypothetical protein	2	0	1	0	0	0
TGGT1_313670	adaptin n terminal region domain-containing protein	1	0	1	0	0	0
TGGT1_316255	hypothetical protein	1	0	1	0	0	0
TGGT1_263180	myosin D	17	5	0	0	4	0
TGGT1_236650	DEAD (Asp-Glu-Ala-Asp) box polypeptide 17	14	3	0	0	1	0
TGGT1_231970	pre-mRNA processing splicing factor PRP8	10	2	0	0	1	0
TGGT1_299780	hypothetical protein	9	2	0	0	3	0
TGGT1_210408	HMG (high mobility group) box domain-containing protein	6	2	0	0	2	1
TGGT1_219550	dihydrolipoyllysine-residue succinyltransferase component of oxoglutarate dehydrogenase	6	0	0	0	1	0
TGGT1_223050	ribosomal protein RPS20	6	3	0	0	2	1
TGGT1_232280	hypothetical protein	6	2	0	0	6	3
TGGT1_297470	putative myosin light chain 2	6	2	0	0	1	0
TGGT1_294670	translation initiation factor 3 subunit	5	2	0	0	3	1
TGGT1_236040	fructose-1 6-bisphosphate aldolase	4	0	0	0	1	0
TGGT1_249990	hypothetical protein	4	2	0	0	2	0
TGGT1_233520	ATP-dependent RNA helicase	3	1	0	0	2	1
TGGT1_239330	ribosomal protein RPL37	3	1	0	0	1	0
TGGT1_239740	dense granule protein GRA14	3	0	0	0	4	2
TGGT1_244110	nucleosome assembly protein (nap) protein	3	0	0	0	2	1
TGGT1_202500	GAPM1a	2	0	0	0	2	0
TGGT1_202510	multi-pass transmembrane protein	2	0	0	0	2	0
TGGT1_208590	putative vacuolar ATP synthase subunit 54kD	2	1	0	0	2	1
TGGT1_219710	hypothetical protein	2	1	0	0	1	0
TGGT1_233450	SAG-related sequence SRS29A	2	0	0	0	1	0
TGGT1_235402	CorA family Mg2+ transporter protein	2	0	0	0	2	0
TGGT1_243930	hypothetical protein	2	0	0	0	1	0
TGGT1_252630	hypothetical protein	2	0	0	0	1	0
TGGT1_253730	importin-beta N-terminal domain-containing protein	2	0	0	0	1	0
TGGT1_258070	hypothetical protein	2	1	0	0	1	0
TGGT1_273130	SAG-related sequence SRS30A	2	0	0	0	2	1
TGGT1_279100	hypothetical protein	2	0	0	0	1	0
TGGT1_280740	signal peptidase	2	0	0	0	1	0
TGGT1_283540	hypothetical protein	2	0	0	0	2	1
TGGT1_290700	hypothetical protein	2	1	0	0	1	0
TGGT1_294790	hypothetical protein	2	0	0	0	1	0
TGGT1_294980	hypothetical protein	2	0	0	0	1	0
TGGT1_320570	putative elongation factor Tu	2	1	0	0	4	2
TGGT1_208370	putative myosin heavy chain	1	0	0	0	1	0
TGGT1_214750	hypothetical protein	1	0	0	0	1	0
TGGT1_216180	hypothetical protein	1	0	0	0	2	0
TGGT1_224030	hypothetical protein	1	0	0	0	1	0
TGGT1_224160	hypothetical protein	1	0	0	0	1	0
TGGT1_225050	putative adenosylhomocysteinase	1	0	0	0	1	0
TGGT1_226590	putative cytochrome C oxidase subunit IIa	1	0	0	0	1	0
TGGT1_240250	macro domain-containing protein	1	0	0	0	1	0
TGGT1_244310	GTP-binding protein	1	0	0	0	1	0
TGGT1_244860	hypothetical protein	1	0	0	0	2	0
TGGT1_247460	proliferating cell nuclear antigen PCNA1	1	0	0	0	2	0
TGGT1_253370	hypothetical protein	1	0	0	0	1	0
TGGT1_264070	F5/8 type C domain-containing protein	1	0	0	0	1	0
TGGT1_275860	hypothetical protein	1	0	0	0	1	0
TGGT1_276210	phosphoglycerate mutase family protein	1	0	0	0	1	0
TGGT1_288210	PUL domain-containing protein	1	0	0	0	1	0
TGGT1_290290	ubiquitin-activating enzyme E1 family protein	1	0	0	0	4	2
TGGT1_293510	poly(ADP-ribose) polymerase and DNA-Ligase Zn-finger region domain-containing protein	1	0	0	0	1	0
TGGT1_294350	DEAD/DEAH box helicase domain-containing protein	1	0	0	0	4	1
TGGT1_309265	oxidoreductase short chain dehydrogenase/reductase family protein	1	0	0	0	1	0
TGGT1_311090	ubiquitin carboxyl-terminal hydrolase	1	0	0	0	2	0
TGGT1_231640	alveolin domain containing intermediate filament IMC1	0	0	17	7	5	2
TGGT1_205440	CCT chaperonin gamma subunit	0	0	13	6	10	5
TGGT1_222860	putative eukaryotic translation initiation factor	0	0	6	2	3	1
TGGT1_266070	ribosomal protein RPL31	0	0	6	3	3	1
TGGT1_220950	hypothetical protein	0	0	5	2	2	0
TGGT1_246540	cytochrome c1 heme protein	0	0	4	1	3	1
TGGT1_215980	hypothetical protein	0	0	3	1	4	2
TGGT1_275440	dense granule protein GRA6	0	0	3	1	2	1
TGGT1_231850	serine-threonine phosophatase 2C (PP2C)	0	0	2	0	3	1
TGGT1_238250	ribosomal protein RPL36	0	0	2	1	2	0
TGGT1_248700	alveolin domain containing intermediate filament IMC12	0	0	2	0	2	0
TGGT1_267430	DnaJ domain-containing protein	0	0	2	0	1	0
TGGT1_294200	glucose-6-phosphate 1-dehydrogenase	0	0	2	0	3	1
TGGT1_309560	nmda receptor glutamate-binding chain	0	0	2	0	2	1
TGGT1_309600	hypothetical protein	0	0	2	0	1	0
TGGT1_310470	putative cytochrome C oxidase subunit IIb	0	0	2	0	3	0
TGGT1_315570	hypothetical protein	0	0	2	0	1	0
TGGT1_315770	cytochrome p450 superfamily protein	0	0	2	1	3	1
TGGT1_203390	CRAL/TRIO domain-containing protein	0	0	1	0	1	0
TGGT1_208530	nicotinate phosphoribosyltransferase	0	0	1	0	1	0
TGGT1_227030	hypothetical protein	0	0	1	0	1	0
TGGT1_256000	endoplasmic reticulum retention receptor	0	0	1	0	1	0
TGGT1_275690	putative ClpB	0	0	1	0	2	1
TGGT1_294620	putative eukaryotic initiation factor-3 subunit 8	22	9	0	0	0	0
TGGT1_286580	hypothetical protein	20	9	0	0	0	0
TGGT1_247550	heat shock protein HSP60	18	9	0	0	0	0
TGGT1_249390	glutamate/leucine/phenylalanine/valine dehydrogenase family protein	15	3	0	0	0	0
TGGT1_202680	putative peptidase M16 alpha subunit	15	7	0	0	0	0
TGGT1_312630	putative anonymous antigen-1	14	4	0	0	0	0
TGGT1_264660	SAG-related sequence SRS44	13	1	0	0	0	0
TGGT1_229010	rhoptry neck protein RON4	13	4	0	0	0	0
TGGT1_207620	pyridine nucleotide-disulfide oxidoreductase domain-containing protein	12	2	0	0	0	0
TGGT1_317720	putative eukaryotic translation initiation factor 3 subunit 7	12	5	0	0	0	0
TGGT1_290160	putative sortilin	12	6	0	0	0	0
TGGT1_279420	hypothetical protein	11	1	0	0	0	0
TGGT1_321620	dynamin-related protein DRPB	10	3	0	0	0	0
TGGT1_268835	hypothetical protein	10	4	0	0	0	0
TGGT1_273520	PCI domain-containing protein	10	4	0	0	0	0
TGGT1_217510	hypothetical protein	9	2	0	0	0	0
TGGT1_293180	NADP-specific glutamate dehydrogenase	9	2	0	0	0	0
TGGT1_313380	hypothetical protein	9	2	0	0	0	0
TGGT1_291330	RNA recognition motif-containing protein	9	3	0	0	0	0
TGGT1_308860	hypothetical protein	9	3	0	0	0	0
TGGT1_277270	NTPase II	9	4	0	0	0	0
TGGT1_232050	DnaJ domain-containing protein	8	1	0	0	0	0
TGGT1_305160	histone H2Ba	8	1	0	0	0	0
TGGT1_214080	toxofilin	8	4	0	0	0	0
TGGT1_267060	ribosomal protein RPL14	8	4	0	0	0	0
TGGT1_321680	hypothetical protein	8	4	0	0	0	0
TGGT1_291680	Sec23/Sec24 trunk domain-containing protein	7	0	0	0	0	0
TGGT1_312150	hypothetical protein	7	1	0	0	0	0
TGGT1_245680	ribosomal protein RPL21	7	3	0	0	0	0
TGGT1_202200	hypothetical protein	6	1	0	0	0	0
TGGT1_214210	rRNA pseudouridine synthase	6	1	0	0	0	0
TGGT1_248810	nuclear factor NF7	6	1	0	0	0	0
TGGT1_301440	calcium-dependent protein kinase CDPK1	6	1	0	0	0	0
TGGT1_320210	WD domain G-beta repeat domain containing protein	6	1	0	0	0	0
TGGT1_202370	putative T-complex protein 1 epsilon subunit (TCP-1-epsilon)	6	2	0	0	0	0
TGGT1_220270	alveolin domain containing intermediate filament IMC6	6	2	0	0	0	0
TGGT1_240600	putative chaperonin cpn60	6	2	0	0	0	0
TGGT1_248880	GTPase RAB7	6	2	0	0	0	0
TGGT1_250820	hypothetical protein	6	2	0	0	0	0
TGGT1_255260	apical membrane antigen AMA1	6	2	0	0	0	0
TGGT1_265530	RNA recognition motif-containing protein	6	2	0	0	0	0
TGGT1_229480	putative calcium binding protein precursor	6	3	0	0	0	0
TGGT1_280560	selenide water dikinase	5	0	0	0	0	0
TGGT1_212300	hypothetical protein	5	1	0	0	0	0
TGGT1_229000	kelch repeat-containing protein	5	1	0	0	0	0
TGGT1_237180	hypothetical protein	5	1	0	0	0	0
TGGT1_286600	hypothetical protein	5	1	0	0	0	0
TGGT1_259010	putative vacuolar ATP synthase subunit d	5	2	0	0	0	0
TGGT1_263320	hypothetical protein	5	2	0	0	0	0
TGGT1_286590	microtubule associated protein SPM2	4	0	0	0	0	0
TGGT1_226830	DnaK family protein	4	0	0	0	0	0
TGGT1_212260	Sjogren's syndrome/scleroderma autoantigen 1 (Autoantigen p27) protein	4	0	0	0	0	0
TGGT1_270830	small nuclear ribonucleoprotein	4	0	0	0	0	0
TGGT1_271888	putative 3-ketoacyl-CoA reductase	4	0	0	0	0	0
TGGT1_205710	lysine-tRNA ligase	4	0	0	0	0	0
TGGT1_201700	WD domain G-beta repeat-containing protein	4	1	0	0	0	0
TGGT1_219590	RuvB family 1 protein	4	1	0	0	0	0
TGGT1_230850	hypothetical protein	4	1	0	0	0	0
TGGT1_231600	HEAT repeat-containing protein	4	1	0	0	0	0
TGGT1_248460	putative ubiquitin	4	1	0	0	0	0
TGGT1_251880	tRNA synthetases class I family protein	4	1	0	0	0	0
TGGT1_258740	putative eukaryotic initiation factor-2A	4	1	0	0	0	0
TGGT1_263060	Proteasome/cyclosome repeat-containing protein	4	1	0	0	0	0
TGGT1_297745	hypothetical protein	4	1	0	0	0	0
TGGT1_205340	ribosomal protein RPS12	4	2	0	0	0	0
TGGT1_226000	putative ATP synthase	4	2	0	0	0	0
TGGT1_226860	SAG-related sequence SRS67	4	2	0	0	0	0
TGGT1_230380	protein translocation complex SEC61 gamma subunit	4	2	0	0	0	0
TGGT1_230960	putative splicing factor 3b subunit 3	4	2	0	0	0	0
TGGT1_309740	LSM domain-containing protein	4	2	0	0	0	0
TGGT1_311230	hypothetical protein	4	2	0	0	0	0
TGGT1_273560	putative kinesin heavy chain	3	0	0	0	0	0
TGGT1_221170	CAAX metallo endopeptidase	3	0	0	0	0	0
TGGT1_216620	EF hand domain-containing protein	3	0	0	0	0	0
TGGT1_315930	putative integral membrane protein DUF56 family protein	3	0	0	0	0	0
TGGT1_240870	putative beta adaptin protein	3	0	0	0	0	0
TGGT1_248630	actin-related protein ARP1	3	0	0	0	0	0
TGGT1_304955	serine/threonine specific protein phosphatase	3	0	0	0	0	0
TGGT1_254390	CRAL/TRIO domain-containing protein	3	0	0	0	0	0
TGGT1_248250	putative translation initiation factor IF-2	3	0	0	0	0	0
TGGT1_227290	histone deacetylase HDAC3	3	0	0	0	0	0
TGGT1_237250	hypothetical protein	3	0	0	0	0	0
TGGT1_305340	corepressor complex CRC230	3	0	0	0	0	0
TGGT1_289770	mu1 adaptin	3	0	0	0	0	0
TGGT1_292020	GCC2 and GCC3 domain-containing protein	3	0	0	0	0	0
TGGT1_260540	alveolin domain containing intermediate filament IMC14	3	0	0	0	0	0
TGGT1_209160	myristoyl CoA:protein N-myristoyltransferase	3	0	0	0	0	0
TGGT1_205580	nuclear factor NF4	3	1	0	0	0	0
TGGT1_215040	HEAT repeat-containing protein	3	1	0	0	0	0
TGGT1_216650	S15 sporozoite-expressed protein	3	1	0	0	0	0
TGGT1_225060	nucleoredoxin family protein	3	1	0	0	0	0
TGGT1_240590	DNA-directed RNA polymerase II RPB5	3	1	0	0	0	0
TGGT1_242290	putative proteasome subunit alpha1	3	1	0	0	0	0
TGGT1_258950	lectin family protein	3	1	0	0	0	0
TGGT1_313430	hypothetical protein	2	0	0	0	0	0
TGGT1_251850	serine/threonine protein phosphatase	2	0	0	0	0	0
TGGT1_203980	hypothetical protein	2	0	0	0	0	0
TGGT1_311030	hypothetical protein	2	0	0	0	0	0
TGGT1_291930	RNA recognition motif-containing protein	2	0	0	0	0	0
TGGT1_214575	hypothetical protein	2	0	0	0	0	0
TGGT1_239800	hypothetical protein	2	0	0	0	0	0
TGGT1_310000	putative membrane protein	2	0	0	0	0	0
TGGT1_211290	rhoptry protein ROP15	2	0	0	0	0	0
TGGT1_309570	DEAD/DEAH box helicase domain-containing protein	2	0	0	0	0	0
TGGT1_277760	putative adenylosuccinate lyase	2	0	0	0	0	0
TGGT1_223110	glycolipid transfer protein GLTP	2	0	0	0	0	0
TGGT1_254650	zinc finger protein	2	0	0	0	0	0
TGGT1_214270	putative translation initiation factor IF-2	2	0	0	0	0	0
TGGT1_258970	hypothetical protein	2	0	0	0	0	0
TGGT1_287210	putative proteasome subunit alpha2	2	0	0	0	0	0
TGGT1_261460	transcriptional elongation factor FACT80	2	0	0	0	0	0
TGGT1_236890	hypothetical protein	2	0	0	0	0	0
TGGT1_233000	KOW motif domain-containing protein	2	0	0	0	0	0
TGGT1_315620	putative vacuolar ATP synthase subunit C	2	0	0	0	0	0
TGGT1_213900	regulator of chromosome condensation RCC1	2	0	0	0	0	0
TGGT1_293230	hypothetical protein	2	0	0	0	0	0
TGGT1_201400	Sin3-associated polypeptide SAP18	2	0	0	0	0	0
TGGT1_235380	hypothetical protein	2	0	0	0	0	0
TGGT1_312160	hypothetical protein	2	0	0	0	0	0
TGGT1_258826	hypothetical protein	2	0	0	0	0	0
TGGT1_205240	cleft lip and palate transmembrane protein 1 (clptm1) protein	2	0	0	0	0	0
TGGT1_238100	transmembrane protein	2	0	0	0	0	0
TGGT1_225550	phosphatidylserine decarboxylase	2	0	0	0	0	0
TGGT1_218720	calcium-dependent protein kinase CDPK6	2	0	0	0	0	0
TGGT1_258210	DNA-directed RNA polymerase II RPB2	2	0	0	0	0	0
TGGT1_289880	hypothetical protein	2	0	0	0	0	0
TGGT1_217560	DNA-directed RNA polymerase II RPB10	2	0	0	0	0	0
TGGT1_305040	HEAT repeat-containing protein	2	0	0	0	0	0
TGGT1_211250	hypothetical protein	2	0	0	0	0	0
TGGT1_261000	MutS domain V domain-containing protein	2	0	0	0	0	0
TGGT1_266080	hypothetical protein	2	0	0	0	0	0
TGGT1_321420	kelch repeat-containing protein	2	0	0	0	0	0
TGGT1_286750	MA3 domain-containing protein	2	0	0	0	0	0
TGGT1_281430	putative protein kinase	2	0	0	0	0	0
TGGT1_315270	hypothetical protein	2	0	0	0	0	0
TGGT1_234360	putative DNA topoisomerase I	2	0	0	0	0	0
TGGT1_313560	putative 60S ribosomal protein L7a	2	0	0	0	0	0
TGGT1_208030	microneme protein MIC4	2	1	0	0	0	0
TGGT1_209600	hypothetical protein	2	1	0	0	0	0
TGGT1_213050	hypothetical protein	2	1	0	0	0	0
TGGT1_214250	hypothetical protein	2	1	0	0	0	0
TGGT1_215280	succinate dehydrogenase [ubiquinone] iron-sulfur protein	2	1	0	0	0	0
TGGT1_215610	hypothetical protein	2	1	0	0	0	0
TGGT1_218240	hypothetical protein	2	1	0	0	0	0
TGGT1_220930	hypothetical protein	2	1	0	0	0	0
TGGT1_223930	RNA recognition motif-containing protein	2	1	0	0	0	0
TGGT1_227920	hypothetical protein	2	1	0	0	0	0
TGGT1_235340	hypothetical protein	2	1	0	0	0	0
TGGT1_237150	putative minor histocompatibility antigen h13	2	1	0	0	0	0
TGGT1_247300	hypothetical protein	2	1	0	0	0	0
TGGT1_257040	TB2/DP1 HVA22 family protein	2	1	0	0	0	0
TGGT1_258660	rhoptry protein ROP6	2	1	0	0	0	0
TGGT1_258730	hypothetical protein	2	1	0	0	0	0
TGGT1_260500	putative COPI associated protein	2	1	0	0	0	0
TGGT1_263530	putative chaperonin	2	1	0	0	0	0
TGGT1_263810	hypothetical protein	2	1	0	0	0	0
TGGT1_265370	hypothetical protein	2	1	0	0	0	0
TGGT1_271930	hypothetical protein	2	1	0	0	0	0
TGGT1_292080	leucyl-tRNA synthetase	2	1	0	0	0	0
TGGT1_308810B	rhoptry neck protein RON9	2	1	0	0	0	0
TGGT1_315490	rhoptry protein ROP10	2	1	0	0	0	0
TGGT1_321640	cell division protein CDC48AP	2	1	0	0	0	0
TGGT1_361650	proteasome/cyclosome repeat protein	2	1	0	0	0	0
TGGT1_215775	rhoptry protein ROP8	1	0	0	0	0	0
TGGT1_314780	myosin G	1	0	0	0	0	0
TGGT1_315670	HEAT repeat-containing protein	1	0	0	0	0	0
TGGT1_310750	emp24/gp25L/p24 family protein	1	0	0	0	0	0
TGGT1_225125	pre-rRNA processing protein	1	0	0	0	0	0
TGGT1_306670	hypothetical protein	1	0	0	0	0	0
TGGT1_261750	rhoptry neck protein RON10	1	0	0	0	0	0
TGGT1_281490	putative glutamine amidotransferase subunit pdxt	1	0	0	0	0	0
TGGT1_214090	signal peptidase	1	0	0	0	0	0
TGGT1_223540	importin-beta N-terminal domain-containing protein	1	0	0	0	0	0
TGGT1_408820	NTPase	1	0	0	0	0	0
TGGT1_300120	aminotransferase class V superfamily protein	1	0	0	0	0	0
TGGT1_218780	putative phosphoserine aminotransferase	1	0	0	0	0	0
TGGT1_258150	putative proteasome subunit alpha type 7	1	0	0	0	0	0
TGGT1_279380	hypothetical protein	1	0	0	0	0	0
TGGT1_314410	putative aquarius	1	0	0	0	0	0
TGGT1_321520	hypothetical protein	1	0	0	0	0	0
TGGT1_291950	RNA recognition motif-containing protein	1	0	0	0	0	0
TGGT1_269200	putative crooked neck family 1 protein isoform 2	1	0	0	0	0	0
TGGT1_233890	hypothetical protein	1	0	0	0	0	0
TGGT1_235490	hypothetical protein	1	0	0	0	0	0
TGGT1_215940	putative Acetyl-coenzyme A transporter	1	0	0	0	0	0
TGGT1_267800	dynamin-related protein DRPA	1	0	0	0	0	0
TGGT1_261080	kringle domain-containing protein	1	0	0	0	0	0
TGGT1_286230	hypothetical protein	1	0	0	0	0	0
TGGT1_214220	hypothetical protein	1	0	0	0	0	0
TGGT1_306660	RNA pseudouridine synthase superfamily protein	1	0	0	0	0	0
TGGT1_229750	hypothetical protein	1	0	0	0	0	0
TGGT1_269290	hypothetical protein	1	0	0	0	0	0
TGGT1_206470	pyruvate dehydrogenase complex subunit PDH-E3II	1	0	0	0	0	0
TGGT1_232180	UBA/TS-N domain-containing protein	1	0	0	0	0	0
TGGT1_263630	hypothetical protein	1	0	0	0	0	0
TGGT1_216260	putative eukaryotic initiation factor-2B gamma subunit	1	0	0	0	0	0
TGGT1_240090	putative rhoptry kinase family protein ROP34	1	0	0	0	0	0
TGGT1_320010	hypothetical protein	1	0	0	0	0	0
TGGT1_257340	Ras family protein	1	0	0	0	0	0
TGGT1_205350	putative integral membrane protein GNS1/SUR4 family protein	1	0	0	0	0	0
TGGT1_276170	phosphatidylinositol 3- and 4-kinase	1	0	0	0	0	0
TGGT1_214230	Dopey N-terminal domain-containing protein	1	0	0	0	0	0
TGGT1_225745	hypothetical protein	1	0	0	0	0	0
TGGT1_213790	hypothetical protein	1	0	0	0	0	0
TGGT1_257160	hypothetical protein	1	0	0	0	0	0
TGGT1_234190	putative serine hydroxymethyltransferase 2	1	0	0	0	0	0
TGGT1_283710	longevity-assurance protein (LAG1) domain-containing protein	1	0	0	0	0	0
TGGT1_269250	Mov34/MPN/PAD-1 family protein	1	0	0	0	0	0
TGGT1_204490	hypothetical protein	1	0	0	0	0	0
TGGT1_247330	hypothetical protein	1	0	0	0	0	0
TGGT1_221670	transcriptional elongation factor FACT140	1	0	0	0	0	0
TGGT1_291180	hypothetical protein	1	0	0	0	0	0
TGGT1_298020	DEAD-family helicase	1	0	0	0	0	0
TGGT1_268870	tetratricopeptide repeat-containing protein	1	0	0	0	0	0
TGGT1_207370	hypothetical protein	1	0	0	0	0	0
TGGT1_267650	hypothetical protein	1	0	0	0	0	0
TGGT1_308970	hypothetical protein	1	0	0	0	0	0
TGGT1_246510	protein phosphatase 2a regulatory b subunit (b56 family) protein	1	0	0	0	0	0
TGGT1_248320	carrier superfamily protein	1	0	0	0	0	0
TGGT1_304990	guanylate-binding protein N-terminal domain-containing protein	1	0	0	0	0	0
TGGT1_267390	DNA-directed RNA polymerase I RPAC1	1	0	0	0	0	0
TGGT1_249610	hypothetical protein	1	0	0	0	0	0
TGGT1_311690	UBA/TS-N domain-containing protein	1	0	0	0	0	0
TGGT1_240890	6-phosphofructokinase	1	0	0	0	0	0
TGGT1_280410	3'5'-cyclic nucleotide phosphodiesterase domain-containing protein	1	0	0	0	0	0
TGGT1_232190	Sec7 domain-containing protein	1	0	0	0	0	0
TGGT1_289800	hypothetical protein	1	0	0	0	0	0
TGGT1_290920	oxidoreductase 2OG-Fe(II) oxygenase family protein	1	0	0	0	0	0
TGGT1_263650	putative pre-mRNA-processing protein 8	1	0	0	0	0	0
TGGT1_223880	zinc finger C3HC4 type (RING finger) domain-containing protein	1	0	0	0	0	0
TGGT1_310070	putative methyltransferase	1	0	0	0	0	0
TGGT1_259000	hypothetical protein	1	0	0	0	0	0
TGGT1_266630	hypothetical protein	1	0	0	0	0	0
TGGT1_248670	V-type H(+)-translocating pyrophosphatase VP1	1	0	0	0	0	0
TGGT1_209950	putative thioredoxin	1	0	0	0	0	0
TGGT1_219485	hypothetical protein	1	0	0	0	0	0
TGGT1_233260	putative GTP-binding protein	1	0	0	0	0	0
TGGT1_310190	PIK3R4 kinase-related protein (incomplete catalytic triad)	1	0	0	0	0	0
TGGT1_257740	UMP-CMP kinase	1	0	0	0	0	0
TGGT1_214350	putative GTP-binding protein	1	0	0	0	0	0
TGGT1_271440	NPL4 family protein	1	0	0	0	0	0
TGGT1_224050	AP2 domain transcription factor AP2X-4	1	0	0	0	0	0
TGGT1_207680	putative suppressor of kinetochore protein 1	1	0	0	0	0	0
TGGT1_294770	Armadillo/beta-catenin family repeat-containing protein	1	0	0	0	0	0
TGGT1_218300	zinc finger (CCCH type) motif-containing protein	1	0	0	0	0	0
TGGT1_243590	endonuclease/exonuclease/phosphatase family protein	1	0	0	0	0	0
TGGT1_270320	protein phosphatase 2C domain-containing protein	1	0	0	0	0	0
TGGT1_275750	putative small nuclear ribonucleoprotein E	1	0	0	0	0	0
TGGT1_256050	signal recognition particle 14kd protein	1	0	0	0	0	0
TGGT1_304670	leucine rich repeat-containing protein	1	0	0	0	0	0
TGGT1_308580	Lon protease family protein	1	0	0	0	0	0
TGGT1_319590	hypothetical protein	1	0	0	0	0	0
TGGT1_235130	transmembrane protein	1	0	0	0	0	0
TGGT1_289080	HEAT repeat-containing protein	1	0	0	0	0	0
TGGT1_203810	kelch repeat-containing protein	1	0	0	0	0	0
TGGT1_285760	U-snRNP-associated cyclophilin family protein	1	0	0	0	0	0
TGGT1_244440	nucleoside transporter protein	1	0	0	0	0	0
TGGT1_206590	calcium-dependent protein kinase CDPK2A	1	0	0	0	0	0
TGGT1_311360	protein kinase G AGC kinase family member PKG	1	0	0	0	0	0
TGGT1_213870	UBA/TS-N domain-containing protein	1	0	0	0	0	0
TGGT1_273950	putative replication factor C subunit 5	1	0	0	0	0	0
TGGT1_209650B	RNA-directed DNA polymerase	1	0	0	0	0	0
TGGT1_206690	glideosome-associated protein with multiple-membrane spans GAPM2B	1	0	0	0	0	0
TGGT1_204370	WD-40 repeat protein	1	0	0	0	0	0
TGGT1_287480	hypothetical protein	1	0	0	0	0	0
TGGT1_306380	U1 zinc finger protein	1	0	0	0	0	0
TGGT1_243730	rhoptry protein ROP9	1	0	0	0	0	0
TGGT1_266435	hypothetical protein	1	0	0	0	0	0
TGGT1_254880	Alpha-galactosidase	1	0	0	0	0	0
TGGT1_203780	hypothetical protein	1	0	0	0	0	0
TGGT1_300380	putative endoplasmic reticulum oxidoreductin	1	0	0	0	0	0
TGGT1_236950	hypothetical protein	1	0	0	0	0	0
TGGT1_286440	malic enzyme	1	0	0	0	0	0
TGGT1_249970	hypothetical protein	1	0	0	0	0	0
TGGT1_274190	putative eukaryotic initiation factor 2B epsilon subunit	1	0	0	0	0	0
TGGT1_247390	ATPase AAA family protein	1	0	0	0	0	0
TGGT1_311110	putative Ubiquitin-fold modifier 1 precursor family protein	1	0	0	0	0	0
TGGT1_211690	AAA family protein	1	0	0	0	0	0
TGGT1_222360	hypothetical protein	1	0	0	0	0	0
TGGT1_209690	small nuclear ribonucleoprotein	1	0	0	0	0	0
TGGT1_225940	hypothetical protein	1	0	0	0	0	0
TGGT1_254365	phosphatidate cytidylyltransferase	1	0	0	0	0	0
TGGT1_218420	WD domain G-beta repeat-containing protein	1	0	0	0	0	0
TGGT1_319340	hypothetical protein	1	0	0	0	0	0
TGGT1_272010	Gar1 protein RNA binding region protein	1	0	0	0	0	0
TGGT1_265460	hypothetical protein	1	0	0	0	0	0
TGGT1_310360	hypothetical protein	1	0	0	0	0	0
TGGT1_203050	AP2 domain transcription factor AP2VIIa-6	1	0	0	0	0	0
TGGT1_309730	thioredoxin reductase	1	0	0	0	0	0
TGGT1_275568	GPI transamidase subunit PIG-U protein	1	0	0	0	0	0
TGGT1_240980	hypothetical protein	1	0	0	0	0	0
TGGT1_290340	HEAT repeat-containing protein	1	0	0	0	0	0
TGGT1_255980	hypothetical protein	1	0	0	0	0	0
TGGT1_258820	hypothetical protein	1	0	0	0	0	0
TGGT1_310180	hypothetical protein	1	0	0	0	0	0
TGGT1_235170	ATPase AAA family protein	1	0	0	0	0	0
TGGT1_206340	hypothetical protein	1	0	0	0	0	0
TGGT1_313060	putative eukaryotic translation initiation factor 2B	1	0	0	0	0	0
TGGT1_313100	signal recognition particle SRP54 protein	1	0	0	0	0	0
TGGT1_239480	RNB family domain-containing protein	1	0	0	0	0	0
TGGT1_313240	putative ethylene-responsive RNA helicase	1	0	0	0	0	0
TGGT1_208320	polynucleotide kinase 3 phosphatase	1	0	0	0	0	0
TGGT1_228120	hypothetical protein	1	0	0	0	0	0
TGGT1_260380	hypothetical protein	1	0	0	0	0	0
TGGT1_233810	Sel1 repeat-containing protein	1	0	0	0	0	0
TGGT1_286100	hypothetical protein	1	0	0	0	0	0
TGGT1_214180	ENTH domain-containing protein	1	0	0	0	0	0
TGGT1_243440	histone lysine acetyltransferase GCN5-B	1	0	0	0	0	0
TGGT1_228070	hypothetical protein	1	0	0	0	0	0
TGGT1_314790	putative small nuclear ribonucleoprotein G	1	0	0	0	0	0
TGGT1_294010	yrdC domain-containing protein	1	0	0	0	0	0
TGGT1_225320	hypothetical protein	1	0	0	0	0	0
TGGT1_255310	zinc finger (CCCH type) motif-containing protein	1	0	0	0	0	0
TGGT1_248225	putative PF2 arrest specific protein 8/11	1	0	0	0	0	0
TGGT1_310950	AP2 domain transcription factor AP2XI-3	1	0	0	0	0	0
TGGT1_215680	SAG-related sequence SRS18	1	0	0	0	0	0
TGGT1_305270	hypothetical protein	1	0	0	0	0	0
TGGT1_315750	hypothetical protein	1	0	0	0	0	0
TGGT1_236870	hypothetical protein	1	0	0	0	0	0
TGGT1_246050	hypothetical protein	1	0	0	0	0	0
TGGT1_259040	hypothetical protein	1	0	0	0	0	0
TGGT1_210790	putative dihydroorotate dehydrogenase reveal	1	0	0	0	0	0
TGGT1_242670	hypothetical protein	1	0	0	0	0	0
TGGT1_258030	DNA polymerase	1	0	0	0	0	0
TGGT1_259200A	Na+/H+ exchanger NHE1	1	0	0	0	0	0
TGGT1_310370	hypothetical protein	1	0	0	0	0	0
TGGT1_254420	phospholipase patatin family protein	1	0	0	0	0	0
TGGT1_231380	DNA-directed RNA polymerase II RPB4	1	0	0	0	0	0
TGGT1_236920	hypothetical protein	1	0	0	0	0	0
TGGT1_258360	hypothetical protein	1	0	0	0	0	0
TGGT1_272400	casein kinase ii regulatory subunit protein	1	0	0	0	0	0
TGGT1_289550	WD domain G-beta repeat-containing protein	1	0	0	0	0	0
TGGT1_237230	hypothetical protein	1	0	0	0	0	0
TGGT1_276130	cathepsin CPC2	1	0	0	0	0	0
TGGT1_232590	glutamate-cysteine ligase catalytic subunit domain-containing protein	1	0	0	0	0	0
TGGT1_202460	diacylglycerol kinase accessory domain (presumed) domain-containing protein	1	0	0	0	0	0
TGGT1_201880	hypothetical protein	1	0	0	0	0	0
TGGT1_289780	putative ATP-dependent hsl protease ATP-binding subunit hslU	1	0	0	0	0	0
TGGT1_313290	MORN repeat-containing protein	1	0	0	0	0	0
TGGT1_207770	PCI domain-containing protein	1	0	0	0	0	0
TGGT1_212980	hypothetical protein	1	0	0	0	0	0
TGGT1_225555	hypothetical protein	1	0	0	0	0	0
TGGT1_267490	putative preprocathepsin c precursor	1	0	0	0	0	0
TGGT1_307580	CBS domain-containing protein	1	0	0	0	0	0
TGGT1_314740	PSP protein	1	0	0	0	0	0
TGGT1_254030	zinc finger CDGSH-type domain-containing protein	1	0	0	0	0	0
TGGT1_247450	hypothetical protein	1	0	0	0	0	0
TGGT1_220860	DEAD/DEAH box helicase	1	0	0	0	0	0
TGGT1_241820	putative membrane protein	1	0	0	0	0	0
TGGT1_270770	PWI domain-containing protein	1	0	0	0	0	0
TGGT1_311780	Zn-containing alcohol dehydrogenase	1	0	0	0	0	0
TGGT1_293770	chitinase-like protein CLP1	1	0	0	0	0	0
TGGT1_315920	DNA-directed RNA polymerase II RPB11A	1	0	0	0	0	0
TGGT1_205040	PGAP1 family protein	1	0	0	0	0	0
TGGT1_285895	AP2 domain transcription factor AP2V-2	1	0	0	0	0	0
TGGT1_248240	leucine rich repeat-containing protein	1	0	0	0	0	0
TGGT1_214610	hypothetical protein	1	0	0	0	0	0
TGGT1_222170	dense-granule antigen DG32	1	0	0	0	0	0
TGGT1_273360	ABC transporter transmembrane region domain-containing protein	1	0	0	0	0	0
TGGT1_305480	elongator complex protein ELP3	1	0	0	0	0	0
TGGT1_234930	SAG-related sequence SRS43	1	0	0	0	0	0
TGGT1_235600	SAG-related sequence SRS45	1	0	0	0	0	0
TGGT1_269450	hypothetical protein	1	0	0	0	0	0
TGGT1_411690	hypothetical protein	1	0	0	0	0	0
TGGT1_212780	hypothetical protein	1	0	0	0	0	0
TGGT1_239070	hypothetical protein	1	0	0	0	0	0
TGGT1_209850	RNA recognition motif-containing protein	1	0	0	0	0	0
TGGT1_276190	hypothetical protein	1	0	0	0	0	0
TGGT1_273760	heat shock protein HSP70	0	0	70	26	0	0
TGGT1_209030	actin ACT1	0	0	50	23	0	0
TGGT1_250770	putative eukaryotic initiation factor-4A	0	0	36	16	0	0
TGGT1_288380	heat shock protein HSP90	0	0	34	17	0	0
TGGT1_249900	putative adenine nucleotide translocator	0	0	32	11	0	0
TGGT1_321500	RNA recognition motif-containing protein	0	0	31	15	0	0
TGGT1_216860	DEAD (Asp-Glu-Ala-Asp) box polypeptide DDX39	0	0	19	8	0	0
TGGT1_261950	ATP synthase beta subunit ATP-B	0	0	18	8	0	0
TGGT1_311240	putative DnaJ family chaperone	0	0	18	8	0	0
TGGT1_239100	ribosomal protein RPS7	0	0	16	7	0	0
TGGT1_219850	prolyl-tRNA synthetase (ProRS)	0	0	15	6	0	0
TGGT1_278990	putative phosphate carrier	0	0	14	6	0	0
TGGT1_269190	glyceraldehyde-3-phosphate dehydrogenase GAPDH2	0	0	13	4	0	0
TGGT1_232350	lactate dehydrogenase LDH1	0	0	13	5	0	0
TGGT1_290670	leucyl aminopeptidase LAP	0	0	12	5	0	0
TGGT1_288720	ribosomal protein RPL10	0	0	11	2	0	0
TGGT1_211680	protein disulfide isomerase	0	0	10	2	0	0
TGGT1_247510	fructose-bisphospatase II	0	0	10	5	0	0
TGGT1_248390	ribosomal protein RPL26	0	0	10	5	0	0
TGGT1_272910	T-complex protein 1 delta subunit	0	0	9	2	0	0
TGGT1_410370	putative transmembrane protein	0	0	9	3	0	0
TGGT1_263090	14-3-3 protein	0	0	9	4	0	0
TGGT1_230160	hypothetical protein	0	0	8	3	0	0
TGGT1_263040	ribosomal protein RPS16	0	0	8	4	0	0
TGGT1_226410	EF-1 guanine nucleotide exchange domain-containing protein	0	0	7	0	0	0
TGGT1_229990	putative T-complex protein 1 subunit alpha	0	0	7	3	0	0
TGGT1_230210	alveolin domain containing intermediate filament IMC10	0	0	7	3	0	0
TGGT1_273090	cell division protein CDC48CY	0	0	7	3	0	0
TGGT1_291960	rhoptry kinase family protein ROP40 (incomplete catalytic triad)	0	0	7	3	0	0
TGGT1_258390	putative DnaJ protein	0	0	6	0	0	0
TGGT1_256990	glycyl-tRNA synthetase	0	0	6	0	0	0
TGGT1_310490	ribosomal protein RPL27A	0	0	6	0	0	0
TGGT1_251690	putative seryl-tRNA synthetase cytoplasmic	0	0	6	2	0	0
TGGT1_286160B	non-specific serine/threonine protein kinase	0	0	6	2	0	0
TGGT1_231140	ribosomal protein RPS25	0	0	6	3	0	0
TGGT1_232230	ribosomal protein RPL30	0	0	6	3	0	0
TGGT1_256760	pyruvate kinase PyK1	0	0	6	3	0	0
TGGT1_265450	hexokinase	0	0	6	3	0	0
TGGT1_310780	dense granule protein GRA4	0	0	6	3	0	0
TGGT1_324600	heat shock protein	0	0	6	3	0	0
TGGT1_201800	hypothetical protein	0	0	5	1	0	0
TGGT1_267600	FHA domain-containing protein	0	0	5	1	0	0
TGGT1_235540	putative eukaryotic initiation factor-2 beta	0	0	5	2	0	0
TGGT1_243950	putative prohibitin	0	0	5	2	0	0
TGGT1_270240	MAG1 protein	0	0	5	2	0	0
TGGT1_289530	ribosomal protein RPL19	0	0	5	2	0	0
TGGT1_305850	RNA recognition motif-containing protein	0	0	5	2	0	0
TGGT1_311430	fibrillarin	0	0	5	2	0	0
TGGT1_269180	MIF4G domain-containing protein	0	0	4	0	0	0
TGGT1_262050	rhoptry kinase family protein ROP39	0	0	4	0	0	0
TGGT1_249480	tetratricopeptide repeat-containing protein	0	0	4	0	0	0
TGGT1_212290	ribosomal protein RPS19	0	0	4	1	0	0
TGGT1_227600	ribosomal protein RPL34	0	0	4	1	0	0
TGGT1_258410	photosensitized INA-labeled protein PHIL1	0	0	4	1	0	0
TGGT1_268890	citrate synthase I	0	0	4	1	0	0
TGGT1_318410	putative TCP-1 chaperonin	0	0	4	1	0	0
TGGT1_211040	Sec61beta family protein	0	0	4	2	0	0
TGGT1_226970	ribosomal protein RPS11	0	0	4	2	0	0
TGGT1_293690	profilin PRF	0	0	4	2	0	0
TGGT1_295125	rhoptry protein ROP4	0	0	4	2	0	0
TGGT1_300140	putative elongation factor 1-gamma	0	0	4	2	0	0
TGGT1_228630	hypothetical protein	0	0	3	0	0	0
TGGT1_306650	hypothetical protein	0	0	3	0	0	0
TGGT1_259550	dihydropteroate synthase	0	0	3	0	0	0
TGGT1_228770	hypothetical protein	0	0	3	0	0	0
TGGT1_290960	pyruvate phosphate dikinase pep/pyruvate binding domain-containing protein	0	0	3	0	0	0
TGGT1_310030	putative cyclase-associated protein	0	0	3	0	0	0
TGGT1_208830	hypothetical protein	0	0	3	0	0	0
TGGT1_209290	ribosomal protein RPS28	0	0	3	1	0	0
TGGT1_232410	PDI family protein	0	0	3	1	0	0
TGGT1_285980B	glucosephosphate-mutase GPM1	0	0	3	1	0	0
TGGT1_305050	putative calmodulin	0	0	3	1	0	0
TGGT1_312090	ribosomal protein RPL23	0	0	3	1	0	0
TGGT1_213030	hypothetical protein	0	0	2	0	0	0
TGGT1_288360	tryptophanyl-tRNA synthetase (TrpRS2)	0	0	2	0	0	0
TGGT1_237015	hypothetical protein	0	0	2	0	0	0
TGGT1_219270	multi-pass transmembrane protein	0	0	2	0	0	0
TGGT1_238040A	protein disulfide-isomerase domain-containing protein	0	0	2	0	0	0
TGGT1_294710	RNA recognition motif-containing protein	0	0	2	0	0	0
TGGT1_217570	ribosomal protein RPS27	0	0	2	0	0	0
TGGT1_313270	hypothetical protein	0	0	2	0	0	0
TGGT1_267330	fumarate hydratase	0	0	2	0	0	0
TGGT1_257350	putative eukaryotic translation initiation factor	0	0	2	0	0	0
TGGT1_311480	hypothetical protein	0	0	2	0	0	0
TGGT1_253290	valyl-tRNA synthetase	0	0	2	0	0	0
TGGT1_246220	hypothetical protein	0	0	2	0	0	0
TGGT1_201390	hypothetical protein	0	0	2	0	0	0
TGGT1_215220	hypothetical protein	0	0	2	0	0	0
TGGT1_226060	transmembrane amino acid transporter protein	0	0	2	0	0	0
TGGT1_301120	acetyl-CoA acetyltransferase	0	0	2	0	0	0
TGGT1_233220	hypothetical protein	0	0	2	0	0	0
TGGT1_221720	hypothetical protein	0	0	2	0	0	0
TGGT1_216790	putative ATP-binding cassette sub-family E member 1	0	0	2	1	0	0
TGGT1_240280	S1/P1nuclease	0	0	2	1	0	0
TGGT1_249270	putative protein disulfide isomerase-related protein (provisional)	0	0	2	1	0	0
TGGT1_252360	rhoptry kinase family protein ROP24 (incomplete catalytic triad)	0	0	2	1	0	0
TGGT1_267810	Rab 5	0	0	2	1	0	0
TGGT1_285510	hypothetical protein	0	0	2	1	0	0
TGGT1_314400	putative pyruvate dehydrogenase E1 component beta subunit	0	0	2	1	0	0
TGGT1_316250	hypothetical protein	0	0	2	1	0	0
TGGT1_261010	putative tat-binding family protein	0	0	1	0	0	0
TGGT1_266760	isocitrate dehydrogenase	0	0	1	0	0	0
TGGT1_289350	ATP-binding cassette G family transporter ABCG84	0	0	1	0	0	0
TGGT1_289650	PEP-carboxykinase I	0	0	1	0	0	0
TGGT1_272290	pyruvate dehydrogenase complex subunit PD-HE1Beta	0	0	1	0	0	0
TGGT1_294550	dynein heavy chain	0	0	1	0	0	0
TGGT1_236570	lysine decarboxylase family protein	0	0	1	0	0	0
TGGT1_305800	6-pyruvoyl tetrahydrobiopterin synthase	0	0	1	0	0	0
TGGT1_293350	mitochondrial carrier superfamily protein	0	0	1	0	0	0
TGGT1_245670	pyruvate dehydrogenase complex subunit PDH-E1Alpha	0	0	1	0	0	0
TGGT1_204480	thioredoxin domain-containing protein	0	0	1	0	0	0
TGGT1_297160	hypothetical protein	0	0	1	0	0	0
TGGT1_210370	hypothetical protein	0	0	1	0	0	0
TGGT1_254580	UDP-galactose transporter family protein	0	0	1	0	0	0
TGGT1_309752	putative succinate-Coenzyme A ligase beta subunit	0	0	1	0	0	0
TGGT1_261430	hypothetical protein	0	0	1	0	0	0
TGGT1_265310	putative heat shock protein 40	0	0	1	0	0	0
TGGT1_209680	hypothetical protein	0	0	1	0	0	0
TGGT1_219520	histone arginine methyltransferase PRMT1	0	0	1	0	0	0
TGGT1_315210	putative rhoptry protein	0	0	1	0	0	0
TGGT1_229420	putative cytochrome c	0	0	1	0	0	0
TGGT1_286650	hypothetical protein	0	0	1	0	0	0
TGGT1_256840	hypothetical protein	0	0	1	0	0	0
TGGT1_216660	hypothetical protein	0	0	1	0	0	0
TGGT1_222910	phosphoglycerate mutase	0	0	1	0	0	0
TGGT1_290720	putative vacuolar proton translocating ATPase subunit	0	0	1	0	0	0
TGGT1_305770	ABC transporter ATP-binding domain-containing protein	0	0	1	0	0	0
TGGT1_313910	RNA recognition motif 2 protein	0	0	1	0	0	0
TGGT1_226510	Sec23/Sec24 trunk domain-containing protein	0	0	1	0	0	0
TGGT1_217740	3-ketoacyl-(acyl-carrier-protein) reductase	0	0	1	0	0	0
TGGT1_309210	putative peroxiredoxin 6	0	0	1	0	0	0
TGGT1_203240	hypothetical protein	0	0	1	0	0	0
TGGT1_203860	hypothetical protein	0	0	1	0	0	0
TGGT1_222050	hypothetical protein	0	0	1	0	0	0
TGGT1_259200B	Na+/H+ exchanger NHE1	0	0	1	0	0	0
TGGT1_225850	peptidase M28 family protein	0	0	1	0	0	0
TGGT1_315860	EF hand domain-containing protein	0	0	1	0	0	0
TGGT1_220600	hypothetical protein	0	0	1	0	0	0
TGGT1_253870	hypothetical protein	0	0	1	0	0	0
TGGT1_270865	putative adenylate cyclase	0	0	1	0	0	0
TGGT1_213610	hypothetical protein	0	0	1	0	0	0
TGGT1_319510	hypothetical protein	0	0	1	0	0	0
TGGT1_253580	CMGC kinase CDK family	0	0	1	0	0	0
TGGT1_249260	putative cell-cycle-associated protein kinase CDK	0	0	1	0	0	0
TGGT1_218220	putative cell-cycle-associated protein kinase CDK	0	0	1	0	0	0
TGGT1_292055	calcium dependent protein kinase CDPK8	0	0	1	0	0	0
TGGT1_240440	hypothetical protein	0	0	1	0	0	0
TGGT1_286730	SRP19 protein	0	0	1	0	0	0
TGGT1_223725	hypothetical protein	0	0	1	0	0	0
TGGT1_295040	HEAT repeat-containing protein	0	0	1	0	0	0
TGGT1_315150	putative eukaryotic initiation factor-4E	0	0	1	0	0	0
TGGT1_230080	DEAD/DEAH box helicase domain-containing protein	0	0	1	0	0	0
TGGT1_226710	hypothetical protein	0	0	1	0	0	0
TGGT1_231920	oxidoreductase short chain dehydrogenase/reductase family protein	0	0	1	0	0	0
TGGT1_294380	PP-loop domain-containing protein	0	0	1	0	0	0
TGGT1_266810	hypothetical protein	0	0	1	0	0	0
TGGT1_259260	membrane protein FtsH1	0	0	1	0	0	0
TGGT1_223140	tRNA binding domain-containing protein	0	0	1	0	0	0
TGGT1_222400	hypothetical protein	0	0	1	0	0	0
TGGT1_249670	cathepsin B	0	0	1	0	0	0
TGGT1_215430	hypothetical protein	0	0	1	0	0	0
TGGT1_229260	hypothetical protein	0	0	1	0	0	0
TGGT1_272155	hypothetical protein	0	0	1	0	0	0
TGGT1_286920	SWIRM domain-containing protein	0	0	1	0	0	0
TGGT1_206610	pyruvate dehydrogenase complex subunit PDH-E2	0	0	1	0	0	0
TGGT1_263520	microtubule associated protein SPM1	0	0	1	0	0	0
TGGT1_224620	hypothetical protein	0	0	1	0	0	0
TGGT1_234250	hypothetical protein	0	0	1	0	0	0
TGGT1_210730	putative ATP-dependent hsl protease ATP-binding subunit hslU	0	0	1	0	0	0
TGGT1_219310	DnaK family protein	0	0	1	0	0	0
TGGT1_316520	1 4-alpha-glucan-branching enzyme	0	0	1	0	0	0
TGGT1_306480	CAM kinase CDPK family	0	0	1	0	0	0
TGGT1_299060	sodium/hydrogen exchanger NHE2	0	0	1	0	0	0
TGGT1_239752	hypothetical protein	0	0	1	0	0	0
TGGT1_246040	MIF4G domain-containing protein	0	0	1	0	0	0
TGGT1_228990	zinc finger (CCCH type) motif-containing protein	0	0	1	0	0	0
TGGT1_237110	putative replication factor C subunit 2	0	0	1	0	0	0
TGGT1_223000	dynein light chain DLC	0	0	1	0	0	0
TGGT1_214830	hypothetical protein	0	0	1	0	0	0
TGGT1_254400	putative LSU ribosomal protein L2P	0	0	1	0	0	0
TGGT1_205558	NAC domain-containing protein	0	0	1	0	0	0
TGGT1_254860	hypothetical protein	0	0	1	0	0	0
TGGT1_268330	hypothetical protein	0	0	1	0	0	0
TGGT1_309200	zinc finger (CCCH type) motif-containing protein	0	0	1	0	0	0
TGGT1_260600	Pumilio-family RNA binding repeat-containing protein	0	0	1	0	0	0
TGGT1_301470	hypothetical protein	0	0	1	0	0	0
TGGT1_229790	hypothetical protein	0	0	1	0	0	0
TGGT1_280540	HEAT repeat-containing protein	0	0	1	0	0	0
TGGT1_255195	hypothetical protein	0	0	1	0	0	0
TGGT1_219678	hypothetical protein	0	0	1	0	0	0
TGGT1_230710	cell division protein CDC48	0	0	1	0	0	0
TGGT1_306190	hypothetical protein	0	0	1	0	0	0
TGGT1_263140	SWI2/SNF2-containing protein RAD26	0	0	1	0	0	0
TGGT1_234470	hypothetical protein	0	0	1	0	0	0
TGGT1_272360	EF hand family protein	0	0	1	0	0	0
TGGT1_202290	putative membrane protein	0	0	1	0	0	0
TGGT1_272650	3'5'-cyclic nucleotide phosphodiesterase domain-containing protein	0	0	1	0	0	0
TGGT1_204050	subtilisin SUB1	0	0	0	0	13	6
TGGT1_305520	ribosomal protein RPS2	0	0	0	0	10	4
TGGT1_231630	alveolin domain containing intermediate filament IMC4	0	0	0	0	6	3
TGGT1_312270	rhoptry protein ROP13	0	0	0	0	5	0
TGGT1_218260	histone H3.3	0	0	0	0	5	1
TGGT1_261240	histone H3	0	0	0	0	5	1
TGGT1_249850	GAP40 protein	0	0	0	0	5	2
TGGT1_318310	transketolase	0	0	0	0	5	2
TGGT1_306060	rhoptry neck protein RON8	0	0	0	0	4	0
TGGT1_254720	dense granule protein GRA8	0	0	0	0	4	0
TGGT1_304710	putative eukaryotic peptide chain release factor	0	0	0	0	4	1
TGGT1_211260	rhoptry kinase family protein ROP26 (incomplete catalytic triad)	0	0	0	0	4	2
TGGT1_229360	transaldolase	0	0	0	0	4	2
TGGT1_300190	ribosomal protein RPL37A	0	0	0	0	4	2
TGGT1_411760	actin	0	0	0	0	4	2
TGGT1_268760	hypothetical protein	0	0	0	0	3	0
TGGT1_213280	SAG-related sequence SRS25	0	0	0	0	3	0
TGGT1_240640	casein kinase I	0	0	0	0	3	0
TGGT1_231210	sarcalumenin/eps15 family protein	0	0	0	0	3	1
TGGT1_249250	ribosomal protein RPL35A	0	0	0	0	3	1
TGGT1_310790	hypothetical protein	0	0	0	0	3	1
TGGT1_316540	IMC sub-compartment protein ISP3	0	0	0	0	3	1
TGGT1_305860	calcium-dependent protein kinase CDPK3	0	0	0	0	2	0
TGGT1_214770	putative small GTP binding protein rab1a	0	0	0	0	2	0
TGGT1_239890	SCP family extracellular subfamily protein	0	0	0	0	2	0
TGGT1_270250	dense granule protein GRA1	0	0	0	0	2	0
TGGT1_309820	ribosomal protein RPL11	0	0	0	0	2	0
TGGT1_203630	ribosomal protein RPL44	0	0	0	0	2	1
TGGT1_214320	facilitative glucose transporter GT1	0	0	0	0	2	1
TGGT1_227970	histone family DNA-binding protein	0	0	0	0	2	1
TGGT1_230410	peroxiredoxin PRX3	0	0	0	0	2	1
TGGT1_239760	ribosomal protein RPL22	0	0	0	0	2	1
TGGT1_241170	hypothetical protein	0	0	0	0	2	1
TGGT1_243570	ribosomal protein RPS26	0	0	0	0	2	1
TGGT1_273930	DNA topoisomerase domain-containing protein	0	0	0	0	2	1
TGGT1_291890	microneme protein MIC1	0	0	0	0	2	1
TGGT1_300200	histone H2AZ	0	0	0	0	2	1
TGGT1_242820	hypothetical protein	0	0	0	0	1	0
TGGT1_314860	zinc knuckle domain-containing protein	0	0	0	0	1	0
TGGT1_226980	hypothetical protein	0	0	0	0	1	0
TGGT1_203970	dolichyl-diphosphooligosaccharide--protein glycosyltransferase	0	0	0	0	1	0
TGGT1_229930	p25-alpha family protein	0	0	0	0	1	0
TGGT1_216000	alveolin domain containing intermediate filament IMC3	0	0	0	0	1	0
TGGT1_297960A	rhoptry neck protein RON6	0	0	0	0	1	0
TGGT1_232830	putative vacuolar proton translocating ATPase subunit A	0	0	0	0	1	0
TGGT1_267140	SAG-related sequence SRS38B	0	0	0	0	1	0
TGGT1_267160	SAG-related sequence SRS38D	0	0	0	0	1	0
TGGT1_367060	SAG-related sequence protein SRS38D	0	0	0	0	1	0
TGGT1_312260	hypothetical protein	0	0	0	0	1	0
TGGT1_263500	putative vacuolar protein sorting-associated protein 26	0	0	0	0	1	0
TGGT1_229250A	ribosomal protein RPL28	0	0	0	0	1	0
TGGT1_304740	rhoptry kinase family protein ROP35	0	0	0	0	1	0
TGGT1_202870	SAP domain-containing protein	0	0	0	0	1	0
TGGT1_209450	TLD protein	0	0	0	0	1	0
TGGT1_297420	putative beta-tubulin cofactor D	0	0	0	0	1	0
TGGT1_299210	CTP synthase	0	0	0	0	1	0
TGGT1_217530	hypothetical protein	0	0	0	0	1	0
TGGT1_205320	hypothetical protein	0	0	0	0	1	0
TGGT1_245620	ribosomal-ubiquitin protein RPS27A	0	0	0	0	1	0
TGGT1_225560	hypothetical protein	0	0	0	0	1	0
TGGT1_297180	hypothetical protein	0	0	0	0	1	0
TGGT1_216680	ankyrin repeat-containing protein	0	0	0	0	1	0
TGGT1_226290	hypothetical protein	0	0	0	0	1	0
TGGT1_214290	DJ-1 family protein	0	0	0	0	1	0
TGGT1_232980	hypothetical protein	0	0	0	0	1	0
TGGT1_266970	hypothetical protein	0	0	0	0	1	0
TGGT1_271820	lipoyltransferase and lipoate-protein ligase subfamily protein	0	0	0	0	1	0
TGGT1_221480	hypothetical protein	0	0	0	0	1	0
TGGT1_221380	alba 1	0	0	0	0	1	0
TGGT1_304680	ubiquitin family protein	0	0	0	0	1	0
TGGT1_216750	Paf1/RNA polymerase II complex component LEO1	0	0	0	0	1	0
TGGT1_297960B	rhoptry neck protein RON6	0	0	0	0	1	0
TGGT1_252390	hypothetical protein	0	0	0	0	1	0
TGGT1_265220	co-chaperone GrpE protein	0	0	0	0	1	0
TGGT1_314370	hypothetical protein	0	0	0	0	1	0
TGGT1_314265	hypothetical protein	0	0	0	0	1	0
TGGT1_232030	hypothetical protein	0	0	0	0	1	0
TGGT1_297780	ATPase/histidine kinase/DNA gyrase B/HSP90 domain-containing protein	0	0	0	0	1	0
TGGT1_209420	hypothetical protein	0	0	0	0	1	0
TGGT1_297690	hypothetical protein	0	0	0	0	1	0
TGGT1_262840	hypothetical protein	0	0	0	0	1	0
TGGT1_256865	WD repeat domain 35 family protein	0	0	0	0	1	0
TGGT1_205030	hypothetical protein	0	0	0	0	1	0
TGGT1_248160	hypothetical protein	0	0	0	0	1	0
TGGT1_312660	hypothetical protein	0	0	0	0	1	0
TGGT1_265380	tetratricopeptide repeat (TPR)-/ U-box domain-containing protein	0	0	0	0	1	0
TGGT1_299100	hypothetical protein	0	0	0	0	1	0
