# Supplementary material for: Rapid metabolic reprogramming mediated by the AMP-activated protein kinase during the lytic cycle of Toxoplasma gondii
Source: Nat Commun. 2023 Jan 26;14:422. doi: 10.1038/s41467-023-36084-0 (PMC9880002; doi:10.1038/s41467-023-36084-0)
Supplement: Supplementary file 4 — Supplementary Dataset 2 [file 41467_2023_36084_MOESM4_ESM.xlsx]

## Sheet: Sheet1
Supplementary data 2. Differentially expressed genes after AMPKγ depletion revealed by RNA-Seq
gene_id	description	fc(+IAA/-IAA)	log2fc(+IAA/-IAA)	p-value	regulate	without IAA_1_count	without IAA_2_count	without IAA_3_count	with IAA_1_count	with IAA_2_count	with IAA_3_count	without IAA1_tpm	without IAA2_tpm	without IAA3_tpm	with IAA_1_tpm	with IAA_2_tpm	with IAA_3_tpm	without IAA_tpm	with IAA_tpm
TGGT1_318880	hypothetical protein	0.381018	-1.39207	1.03785e-05	down	270.42	223.35	211.08	80.64	101.16	73.42	14.3	8.69	11.16	4.11	5.21	3.68	11.3833	4.33333
TGGT1_244420	hypothetical protein	0.27728	-1.85058	0.0170121	down	378.75	59.5	178.97	142.56	19.41	21.22	22.73	3.74	13.67	11.57	0.56	0.59	13.38	4.24
TGGT1_229390	hypothetical protein	0.335892	-1.57393	2.09917e-05	down	569	383	339	125	196	94	20.04	9.92	11.94	4.24	6.72	3.14	13.9667	4.7
TGGT1_260190	microneme protein MIC13	0.149009	-2.74653	1.18432e-12	down	233	219	180	20	34	34	19.15	13.25	14.78	1.59	2.72	2.65	15.7267	2.32
TGGT1_273980	hypothetical protein	0.497703	-1.00664	0.0243007	down	117	88	60	39	45	41	30.58	17.03	15.62	9.92	11.39	10.17	21.0767	10.4933
TGGT1_217630	hypothetical protein	0.453195	-1.14179	7.87018e-05	down	440	444	531	205	262	144	32.02	17.08	28.29	10.24	15.69	8.08	25.7967	11.3367
TGGT1_320470	hypothetical protein	0.44125	-1.18033	0.00105429	down	127.08	138.49	149.91	60.35	73.37	41.26	26.8	21.59	31.52	12.36	15.01	8.26	26.6367	11.8767
TGGT1_295950	KRUF family protein	0.420415	-1.25011	0.000305223	down	1060.27	1194.97	709.75	620.29	390.95	192.76	32.87	28.37	24.75	22.19	15.03	6.51	28.6633	14.5767
TGGT1_411040	putative IgA-specific serine endopeptidase	0.463366	-1.10978	1.488e-05	down	680.03	577.97	513.76	234.39	282.93	259.4	44.41	27.02	32.43	14.19	17.4	14.79	34.62	15.46
TGGT1_234980	hypothetical protein	0.429528	-1.21918	0.00199147	down	1486.88	1185.64	1116.97	286.94	407.38	810.71	47.11	28.06	34.42	12.73	18.26	26.11	36.53	19.0333
TGGT1_222920	mbp-1 interacting protein-2a family protein	0.214097	-2.22366	0.000431334	down	52.64	87.03	45.84	5.05	17.24	14.15	35.51	43.93	30.63	3.37	11.17	9.08	36.69	7.87333
TGGT1_310430A	Hsp90 domain-containing protein	0.327621	-1.6099	2.36481e-05	down	876.39	1072.68	842.18	351.29	411.2	110.85	45.46	40.94	43.66	17.57	20.77	5.45	43.3533	14.5967
TGGT1_240270	hypothetical protein	0.140637	-2.82995	0.0220456	down	20	8	9	1	2	2	82.24	25.25	35.23	4.23	7.6	7.55	47.5733	6.46
TGGT1_229800	hypothetical protein	0.357735	-1.48304	0.0142899	down	130.26	91.01	75.21	67.75	26.52	10.99	78.18	40.82	44.77	40.13	15.31	6.28	54.59	20.5733
TGGT1_275460	hypothetical protein	0.40033	-1.32074	0.00228155	down	509.62	334.99	263.36	77.21	197.43	142.32	82.46	40.01	42.52	12.1	31.02	21.85	54.9967	21.6567
TGGT1_219240	Peptidyl-tRNA hydrolase PTH2 domain-containing protein	0.331078	-1.59476	0.000130849	down	210.22	715.85	294.31	104.82	162.01	95.46	37.82	95.1	52.81	18.28	28.29	16.29	61.91	20.9533
TGGT1_226260	hypothetical protein	0.499805	-1.00056	0.000161399	down	592.21	538.74	729.94	364.77	231.31	297.66	75.45	50.61	92.84	44.95	28.64	35.97	72.9667	36.52
TGGT1_225160	hypothetical protein	0.440488	-1.18282	0.00605804	down	1379.24	1226.95	1505.48	249.06	483.55	931.04	138.27	90.62	150.73	24.12	47.14	88.49	126.54	53.25
TGGT1_288670	hypothetical protein	0.492991	-1.02037	0.00776726	down	11752.1	15064.9	9558.8	7746.56	7479.37	1944.44	148.67	140.03	120.93	94.3	92.21	22.64	136.543	69.7167
TGGT1_220890	hypothetical protein	0.441247	-1.18034	2.835e-07	down	2430.41	3053.48	2490.08	852.12	1225.27	1181.61	167.51	150.82	168.45	65.91	88.77	78.34	162.26	77.6733
TGGT1_226860	SAG-related sequence SRS67	0.495694	-1.01248	3.03709e-07	down	1436.58	1382.37	1422.4	646.98	655.91	685.43	385.29	274.55	380.03	168.92	170.4	174.57	346.623	171.297
TGGT1_271625A	kinesin motor domain-containing protein	2.08354	1.05903	0.00486913	up	107.49	261.53	135.23	400.77	393.15	180.26	3.63	6.62	4.64	13.16	13.19	5.98	4.96333	10.7767
TGGT1_256700	hypothetical protein	2.9474	1.55944	0.000156065	up	28	33	45	93	111	91	3.84	3.35	6.18	12.38	14.82	11.87	4.45667	13.0233
TGGT1_216640	hypothetical protein	2.58877	1.37227	8.3595e-08	up	209.87	225.72	174.84	537.06	381.71	568.84	6.74	5.62	5.88	17.41	12.24	17.17	6.08	15.6067
TGGT1_245600	DnaJ domain-containing protein	6.36835	2.67092	0.000551938	up	38.79	39.22	0.61	143.28	99.08	218.86	4.22	3.15	0.07	15.07	10.48	22.58	2.48	16.0433
TGGT1_215970	hypothetical protein	5.73993	2.52103	2.28551e-13	up	162.27	180.7	293.2	897.15	992.91	1527.44	2.63	1.93	4.23	12.19	16.16	20.07	2.93	16.14
TGGT1_210320	hypothetical protein	2.56201	1.35728	0.000264793	up	122	139	130	239	226	461	9.07	3.93	5.8	16.61	13.36	21.14	6.26667	17.0367
TGGT1_314800	hypothetical protein	3.49294	1.80444	1.07515e-06	up	41	82	79	206	175	271	3.75	5.41	7.01	18	15.23	24.06	5.39	19.0967
TGGT1_215180	hypothetical protein	4.03765	2.01351	0.021572	up	6	6	6	23	9	36	5.58	4.2	5.51	21.31	8.01	31.85	5.09667	20.39
TGGT1_237010	3'5'-cyclic nucleotide phosphodiesterase domain-containing protein	2.32446	1.2169	3.08578e-05	up	588.7	426.7	449.42	1158.72	770.35	1319.97	13.38	6.88	9.36	23.66	16.28	26.24	9.87333	22.06
TGGT1_222940	hypothetical protein	3.3282	1.73474	0.00143493	up	24.67	59.26	16.56	62.67	123.48	112.56	5.99	10.64	4	14.79	29.04	25.93	6.87667	23.2533
TGGT1_359320	NOL1/NOP2/sun family protein	2.04486	1.032	2.0695e-07	up	566.37	673.27	562.4	1075.94	1096.77	1267.35	15.03	11.48	13.93	23.61	22.65	24.35	13.48	23.5367
TGGT1_278910	hypothetical protein	2.20618	1.14155	0.00863261	up	58.16	74.85	58.28	185.54	156.64	61.38	12.12	10.42	11.85	34.77	29.8	11.34	11.4633	25.3033
TGGT1_228175	syntaxin protein	3.19823	1.67727	0.000430636	up	25.82	22.8	41.64	77.3	87.92	109.76	10.1	7.57	17.59	26.83	34.23	22.72	11.7533	27.9267
TGGT1_313940	hypothetical protein	2.26817	1.18153	0.00515288	up	317.32	156.85	255.12	528.21	295.57	764.83	18.68	6.77	14.56	31.47	16.25	36.08	13.3367	27.9333
TGGT1_232955	hypothetical protein	2.10492	1.07377	0.00407616	up	80	83	75	113	154	198	15.01	11.5	14.03	20.56	28.04	35.25	13.5133	27.95
TGGT1_207790	hypothetical protein	3.45659	1.78935	0.004583	up	12.02	113.03	43.5	105.4	160.8	238.04	2.09	14.5	7.54	17.75	27.12	39.24	8.04333	28.0367
TGGT1_259060	hypothetical protein	2.4426	1.28841	0.0417809	up	36.04	36.89	21.08	33.24	50.64	124.14	15.9	12.12	9.25	14.39	21.56	52.1	12.4233	29.35
TGGT1_253680	hypothetical protein	2.04536	1.03235	9.08519e-05	up	249.06	319.25	287.47	520.84	713.47	409.11	14.32	16.68	20.02	24.71	45.92	21.47	17.0067	30.7
TGGT1_309300	vitamin k epoxide reductase family protein	5.4834	2.45507	2.15849e-07	up	21	24	11	82	110	93	7.29	6.18	3.8	27.81	36.92	30.68	5.75667	31.8033
TGGT1_249980	hypothetical protein	4.97513	2.31473	9.7335e-06	up	32.1	148.34	26.16	305.86	332.47	264.62	6.19	7.87	9.16	35.61	33.9	33.84	7.74	34.45
TGGT1_208380	hypothetical protein	3.04846	1.60808	7.79361e-08	up	388.92	264.23	296.98	1235.47	638.45	936.87	24.23	12.73	19.56	55.75	34.53	53.13	18.84	47.8033
TGGT1_238160	hypothetical protein	5.17583	2.37179	7.53536e-20	up	174.59	338.21	275.31	1070.34	1347.27	1332.93	6.95	9.9	10.95	41.05	52.23	50.27	9.26667	47.85
TGGT1_248590	protein phosphatase 2C domain-containing protein	2.14873	1.10348	0.000367922	up	305.45	267.47	163.56	628.95	540.84	346.14	35.4	22.37	19.2	57.68	52.5	36.91	25.6567	49.03
TGGT1_202975	hypothetical protein	2.12688	1.08874	0.00333379	up	504.07	608.51	445.78	1978.98	640.31	623.72	25.78	22.9	22.79	97.57	31.89	32.55	23.8233	54.0033
TGGT1_266980	putative Ubiquitin-fold modifier 1 precursor family protein	3.4386	1.78182	0.00566888	up	8.59	12	12.29	25.62	34.85	43.88	12.23	4.83	18.58	45.89	61.08	62.7	11.88	56.5567
TGGT1_288960	hypothetical protein	2.61291	1.38566	0.00165807	up	51.8	213.8	180.82	502.63	352.01	236.8	14.87	30.39	34.31	87.39	51.41	35.03	26.5233	57.9433
TGGT1_297920	hypothetical protein	806.688	9.65587	0.013467	up	0	0	0	103.09	0	302.53	0	0	0	46.64	0	132.62	0	59.7533
TGGT1_283800	hypothetical protein	7.20276	2.84855	0.0224826	up	4	2	1	5	8	32.83	30.67	11.9	7.11	39.97	55.43	92.22	16.56	62.54
TGGT1_268930	hypothetical protein	3.72886	1.89873	6.73219e-05	up	654	186	236	1443	803	1693	33.36	6.98	12.03	70.95	39.88	81.83	17.4567	64.22
TGGT1_309030	KRUF family protein	2.47922	1.30988	3.19889e-05	up	646.42	1082.6	910.07	2974.69	2251.83	1025.25	20.66	25.53	29.05	91.43	70.71	31.85	25.08	64.6633
TGGT1_269680	hypothetical protein	2.0703	1.04984	0.000381101	up	279.3	434.2	313.22	610.74	470.45	874.98	31.96	41.53	39.46	55.62	44.25	104.22	37.65	68.03
TGGT1_200295	hypothetical protein	2.18255	1.12602	0.00563903	up	56	104	102	120	175	228	28.75	39.83	52	60.62	86.59	111.41	40.1933	86.2067
TGGT1_288475	acetyl-CoA carboxylase ACC1	2.36852	1.24399	1.40876e-05	up	2994.7	6607.8	5197.78	15693.3	10492.5	6946.02	27.21	42.13	46.44	139.19	85.47	41.91	38.5933	88.8567
TGGT1_297350	KRUF family protein	2.08026	1.05677	3.09537e-06	up	2019.88	4047.16	2385.52	6629.83	5548.09	4180	59.31	79.96	72.47	164.27	136.39	94.67	70.58	131.777
TGGT1_295995	KRUF family protein	2.28122	1.18981	2.22285e-08	up	401.83	774.18	502.39	1322.48	1162.3	1066.78	53.81	76.46	67.16	171.36	151.26	135.49	65.81	152.703
TGGT1_306370	hypothetical protein	2.19447	1.13387	0.00023922	up	712.89	805.09	595.95	1238.99	993.15	2061.05	86.16	71.73	71.91	144.8	116.68	236.21	76.6	165.897
TGGT1_218290	hypothetical protein	2.03873	1.02767	0.000974697	up	407.17	763.45	439.48	747.8	888.75	1329.7	76.5	105.59	82.96	135.87	160.57	234	88.35	176.813
TGGT1_228730	hypothetical protein	2.25343	1.17213	0.0320694	up	31	125	74	83	139	234	59.63	176.11	126.68	64.39	184.51	326.06	120.807	191.653
TGGT1_411360	protein phosphatase 2C domain-containing protein	2.97291	1.57188	1.16938e-21	up	3204.92	3900.9	2753.31	9264.12	8783.62	9357.97	108.8	91.14	86.09	279.05	260.14	309.92	95.3433	283.037
TGGT1_246700	hypothetical protein	2.25289	1.17178	0.000147616	up	2994.37	5952.3	3184.94	6241.43	6995.59	11372	172.95	262.81	190.42	331.11	400.21	637.11	208.727	456.143
Criteria of differentially expressed gene calling: fold change ≥2, p-value ≤0.05, the average TPM value in at least one group (with IAA or without IAA) is over 10
