# Supplementary material for: Rapid metabolic reprogramming mediated by the AMP-activated protein kinase during the lytic cycle of Toxoplasma gondii
Source: Nat Commun. 2023 Jan 26;14:422. doi: 10.1038/s41467-023-36084-0 (PMC9880002; doi:10.1038/s41467-023-36084-0)
Supplement: Supplementary file 5 — Supplementary Dataset 3 [file 41467_2023_36084_MOESM5_ESM.xlsx]

## Sheet: protein abun
Supplementary data 3. Proteins with significant abundance change upon AMPKγ depletion
protein IDs	logFC(+IAA/-IAA)	P-Value
TGGT1_246040	-1.46143	0.000172216
TGGT1_301180	-1.42907	0.000300614
TGGT1_315740	-1.18978	0.00054074
TGGT1_273120	-1.14842	2.82079e-05
TGGT1_200250	-1.06434	7.20672e-06
TGGT1_252390	-1.05521	0.000109694
TGGT1_285860	-0.943918	3.50262e-05
TGGT1_209090	-0.916416	0.000175952
TGGT1_315720	-0.907496	0.000217946
TGGT1_211890	-0.797661	0.0463563
TGGT1_225320	-0.783067	0.000834377
TGGT1_271050	-0.75623	0.0381056
TGGT1_255900	-0.755322	0.00592275
TGGT1_234440	-0.753448	0.00102366
TGGT1_243690	-0.711368	5.34156e-05
TGGT1_266900	-0.699228	0.00093565
TGGT1_221910	-0.698064	5.99203e-05
TGGT1_267140	-0.688647	0.000416743
TGGT1_275370	-0.671825	0.000122682
TGGT1_307980	-0.633953	0.0106716
TGGT1_267680	-0.62949	0.000766171
TGGT1_216140	-0.623837	0.0490833
TGGT1_320180	-0.609637	0.000948833
TGGT1_292280	-0.602759	0.00660969
TGGT1_238150	0.58118	0.00178549
TGGT1_262710	0.601842	0.00426275
TGGT1_270250	0.608664	0.000259002
TGGT1_216460	0.611335	0.00305192
TGGT1_270350	0.621123	0.033593
TGGT1_230480	0.630662	0.0047277
TGGT1_254880	0.632581	0.00116633
TGGT1_224460	0.63307	0.000120461
TGGT1_321480	0.643339	0.000250121
TGGT1_313700	0.646376	0.00296319
TGGT1_267380	0.669661	0.000314414
TGGT1_282030	0.685053	0.00572061
TGGT1_283760	0.685709	0.00865089
TGGT1_205330	0.755278	0.00104799
TGGT1_220630	0.794404	0.00910268
TGGT1_319500	0.822603	0.0146763
TGGT1_318525	0.873487	0.000355092
TGGT1_250955	0.901847	0.0001472
TGGT1_279550	0.916035	0.00013673
TGGT1_233480	1.04809	1.04217e-05
TGGT1_268880	1.0609	4.67661e-06
TGGT1_225120	1.17218	7.3634e-05
TGGT1_288560	1.18306	0.00168276
